# Supplementary material for: Toward Using Twitter Data to Monitor COVID-19 Vaccine Safety in Pregnancy: Proof-of-Concept Study of Cohort Identification
Source: JMIR Form Res. 2022 Jan 6;6(1):e33792. doi: 10.2196/33792 (PMC8734607; doi:10.2196/33792)
Supplement: Multimedia Appendix 1 [file formative_v6i1e33792_app1.txt]

\b(got|had|received)\s*((both|both\s*of)\s*)?my\s*#?(first|1st|second|2nd|first\s*and\s*second|first\s*&amp;\s*second|1st\s*and\s*2nd|1st\s*&amp;\s*2nd|two|2|covid|covid\W*19|coronavirus|corona|moderna|pfizer|astrazeneca|biontech|\W)*(vaccines?|vaccinations?)\b

\b(got|had|received)\s*((both|both\s*of)\s*)?my\s*#?(first|1st|second|2nd|two|2|and|&amp;|\W)+(covid|covid\W*19|coronavirus|corona|moderna|pfizer|astrazeneca|biontech|vaccine|vaccination|\W)*(doses?|shots?)\b

\b(got|had|received)\s*(the|both|both\s*the|both\s*of\s*the)\s*#?(first|1st|second|2nd|two|2|and|&amp;|\W)+(doses?|shots?)\s*of\s*my\s*(covid|covid\W*19|coronavirus|corona|moderna|pfizer|astrazeneca|biontech|\W)*(vaccines?|vaccinations?)\b

\bi\s*(got|had|received)\s*(the|both|both\s*the|both\s*of\s*the)\s*#?(first|1st|second|2nd|first\s*and\s*second|first\s*&amp;\s*second|1st\s*and\s*2nd|1st\s*&amp;\s*2nd|two|2|covid|covid\W*19|coronavirus|corona|moderna|pfizer|astrazeneca|biontech|\W)*(vaccines?|vaccinations?)\b

\bi\s*(got|had|received)\s*(the|both|both\s*the|both\s*of\s*the)\s*#?(first|1st|second|2nd|two|2|and|&amp;|\W)+(covid|covid\W*19|coronavirus|corona|moderna|pfizer|astrazeneca|biontech|vaccine|vaccination|\W)*(doses?|shots?)\b

(?<!if\s)(?<!until\s)(?<!when\s)\bi\s*(was|\W*ve\s*been|have\s*been|\W*m|am)\s*vaccinated\b
